# Supplementary material for: Enhanced Low-Density Silicone Foams Blown by Water–Hydroxyl Blends
Source: Polymers (Basel). 2023 Nov 16;15(22):4425. doi: 10.3390/polym15224425 (PMC10675139; doi:10.3390/polym15224425)
Supplement: Supplementary file 1 [file polymers-15-04425-s001.zip]

Archive with 5 entries (5 files):
- Figure S1_FTIR_100water.jpg
- Figure S2_FTIR_100water uncured.jpg
- Figure S3_FTIR_PMHS.jpg
- Figure S4_FTIR_PMHS vs 100w uncured vs 100v cured foam + zoomins.jpg
- Figure S5_FTIR_Comparison of SIFs.jpg
